# Supplementary material for: Gestational Weight Gain Following Metabolic Bariatric Surgery: A Scoping Review
Source: Nutrients. 2024 Aug 1;16(15):2516. doi: 10.3390/nu16152516 (PMC11313895; doi:10.3390/nu16152516)
Supplement: Supplementary file 1 [file nutrients-16-02516-s001.zip]

Archive with 2 entries (2 files):
- File S1 search string.pdf
- File S2 - overview of studies.pdf
